# Supplementary material for: Single‐Cell Sequencing Reveals That CD4 + T Cells Eliminate Senescent Prostate Epithelium to Delay Progression of Benign Prostatic Hyperplasia
Source: Aging Cell. 2025 Jul 27;24(10):e70180. doi: 10.1111/acel.70180 (PMC12507426; doi:10.1111/acel.70180)
Supplement: Supplementary file 5 — Figure S5. Functional dissection of CD4+ T cell subsets and their roles in senescent epithelial cell clearance. (a) Flow cytometry analysis of immune cell subsets in 13 fresh BPH prostate tissues. Representative gating strategy for identifying CD4+ T cells (CD3+CD4+), CD8+ T cells (CD3+CD8+), and B cells (CD3−CD19+) within CD45+ leukocytes. Quantification revealed CD4+ T cells as the predominant subset, followed by CD8+ T cells and B cells. (b) Functional characterization of CD4+ T cells after PMA/ionomycin stimulation. Five subsets were identified via intracellular staining: Perforin+ CD4+ CTLs, FOXP3+ Tregs, IFN‐γ+ Th1, IL‐4+ Th2, and IL‐17A+ Th17. CD4+ CTLs were most abundant (~15.7%), followed by Tregs (~8.3%). (c‐) Co‐culture assays assessing apoptosis of senescent epithelial cells (BPH‐1 and PrEC) with immune cells (effector:target = 50:1). Five groups were tested: (1) senescent cells only, (2) B cells, (3) CD4+ T cells, (4) CD4+ T cells + CTL inhibition (CMA), and (5) CD4+ T cells + Treg inhibition (anti‐CD25). Annexin V/PI staining showed that CD4+ T cells significantly increased apoptosis compared to the controls and B cells. Blocking CTLs reduced this effect; inhibiting Tregs enhanced it. Statistical significance: *p < 0.05, **p < 0.01, ***p < 0.001. [file ACEL-24-e70180-s001.zip]

Archive with 2 entries (2 files):
- acel-sup-0005-Supplementaryfigure5a-b.pdf
- acel-sup-0006-Supplementaryfigure5c-d.pdf
