# Supplementary material for: Single‐Cell Sequencing Reveals That CD4 + T Cells Eliminate Senescent Prostate Epithelium to Delay Progression of Benign Prostatic Hyperplasia
Source: Aging Cell. 2025 Jul 27;24(10):e70180. doi: 10.1111/acel.70180 (PMC12507426; doi:10.1111/acel.70180)
Supplement: Supplementary file 7 — Figure S7. Canonical marker gene expression for epithelial, fibroblast, monocyte/macrophage, and endothelial cell populations in mouse BPH single‐cell RNA sequencing data. (a) Expression profiles of epithelial cell marker genes. Epithelial cells (n = 5395) were identified by high expression of Epcam, Krt19, Krt8, Krt5, Krt14, Cldn3, Wfdc2, Cdh1, Lcn2, Tacstd2, S100a14, Mmp7, Col6a2, Acpp, and Scgb3a1. (b) Fibroblast marker gene expression. Fibroblasts (n = 5337), the major stromal component, were annotated based on expression of Col1a1, Col1a2, Fbln1, Lum, Ptn, Apod, Pdgfra, Igf1, Cxcl12, Meg3, and Dcn. (c) Marker gene expression for monocytes and macrophages. Monocyte/macrophage cells (n = 2161) were identified by high expression of genes such as C1qa, C1qb, C1qc, Adgre1, Csf1r, Mrc1, Itgam, Cd14, Cd68, Siglec1, S100a9, S100a8, Ms4a4a, and Gpr34. (d) Endothelial cell marker gene expression. Endothelial cells (n = 855) were defined by expression of Vwf, Pecam1, Cdh5, Plvap, Esam, Egfl7, Aqp1, and Emcn. [file ACEL-24-e70180-s012.zip]

Archive with 2 entries (2 files):
- acel-sup-0008-Supplementaryfigure7a-b.pdf
- acel-sup-0009-Supplementaryfigure7c-d.pdf
