# Supplementary material for: Single‐Cell Sequencing Reveals That CD4 + T Cells Eliminate Senescent Prostate Epithelium to Delay Progression of Benign Prostatic Hyperplasia
Source: Aging Cell. 2025 Jul 27;24(10):e70180. doi: 10.1111/acel.70180 (PMC12507426; doi:10.1111/acel.70180)
Supplement: Supplementary file 8 — Figure S8. Canonical marker gene expression for CD8+ T cells, CD4+ T cells, B cells, smooth muscle cells (SMCs), and myofibroblasts in mouse BPH single‐cell RNA sequencing data. (a) CD8+ T cells (n = 403) were identified by high expression of Cd3e, Cd8a, Cd8b1, Gzmb, Gzma, Xcl1, Tbx21, Nkg7, Ifng, Eomes, and Prf1. (b) CD4+ T cells (n = 347) were annotated by Cd3e, Cd4, Foxp3, Ctla4, Il7r, Il17a, Il17f, Cd28, Ccr7, and Tnfrsf4. (c) B cells (n = 285) were identified using canonical markers Cd19, Cd79a, Cd79b, Ms4a1, Bank1, Ighm, and Vpreb3.(d) Smooth muscle cells (SMCs, n = 404) were defined based on expression of Acta2, Myh11, Cnn1, Rgs5, Tagln, Ppp1r14a, Myl9, and Mylk. (e) Myofibroblasts (n = 175) were marked by Acta2, Col1a2, Tagln, Meg3, Igf1, and Myl9. [file ACEL-24-e70180-s003.zip]

Archive with 2 entries (2 files):
- Supplementary Figure 8a-b.pdf
- Supplementary Figure 8c-d.pdf
