# Supplementary material for: Single‐Cell Sequencing Reveals That CD4 + T Cells Eliminate Senescent Prostate Epithelium to Delay Progression of Benign Prostatic Hyperplasia
Source: Aging Cell. 2025 Jul 27;24(10):e70180. doi: 10.1111/acel.70180 (PMC12507426; doi:10.1111/acel.70180)
Supplement: Supplementary file 12 — Table S1. The characteristics of the 31 patients. Table S2. Human and mouse gene list used for cell annotations. Table S3. Differentially expressed genes (DEGs) between senescent and non‐senescent epithelial cells in Human BPH tissues (scRNA‐seq). Table S3.1. Genes mentioned in the main text of senescent and non‐senescent epithelial cells in human BPH tissues (scRNA‐seq). Table S4. Gene set enrichment analysis (GSEA) results based on DEGs between senescent and non‐senescent epithelial cells in human BPH tissues (scRNA‐seq). Table S5. Bubble plot of enriched pathways (MSigDB) based on DEGs between senescent and non‐senescent epithelial cells. Table S6. Differentially expressed genes (DEGs) between senescent and non‐senescent epithelial cells isolated by laser capture microdissection. Table S6.1. Heatmap of FRIDMAN_SENESCENCE_UP genes identified by laser‐captured senescent epithelial cells. Table S7. GSEA results based on DEGs from LCM‐isolated senescent vs. non‐senescent epithelial cells. Table S8. Bubble plot of enriched pathways from DEGs of LCM‐isolated senescent vs. non‐senescent epithelial Cells. Table S9. DEGs between aged and young prostate tissues from the ADEIP database. Table S10. GSEA of DEGs between aged and young prostate tissues (ADEIP). Table S11. Bubble plot of enriched pathways in aged vs. young prostate tissue (ADEIP Dataset). Table S12. CD4+ T Cells co‐cultured with senescent vs. non‐senescent epithelial cells—expression matrix. Table S13. GSEA results for CD4+ T Cells co‐cultured with senescent vs. non‐senescent epithelial cells. Table S14. Bubble plot of enriched pathways in CD4+ T cells co‐cultured with senescent vs. non‐senescent epithelial cells. Table S15. Heatmap of differentially expressed senescence‐ and MHC‐II‐related genes. Table S16. BPH group vs. control group—differentially expressed genes. Table S17. BPH group vs. control group—GSEA results. Table S18. BPH + rmCXCL13 group vs. BPH group—differentially expressed genes. Table S19. BPH [file ACEL-24-e70180-s011.zip › Supplementary Table 1.The characteristics of the 31 patients.xlsx]

## Sheet: The characteristics of patients
Supplementary Table 1.The characteristics of the 31 patients
No	Age(years)	weight(kg)	Height(cm)	BMI(kg/m²)	Hypertension(0/1)	Systolic Blood Pressure(mmHg)	Diastolic Blood Pressure(mmHg)	Hypertension Diagnosis Time(years)	Hypertension Medication	Diabetes(0/1)	Diabetes Diagnosis Time	Blood Glucose Level(mmol/L)	Diabetes Medication	TG(mmol/L)	TCHO(mmol/L)	HDL-C(mmol/L)	LDL-C(mmol/L)	Smoking History(0/1)	Drinking History(0/1)	Dig	PSA	Ultrasound	Medication history
																					Preoperative tPSA at Admission	Prostate Volume	Finasteride use	Duration of Finasteride use	Type of α-blocker	Duration of α-blocker use
1(LCM)	68	73	173	24.3911	0	125	80	0	0	0	0	4.84	0	0.83	3.35	0.84	1.88	0	0	BPH	4.93	87.78	0	0	0	0
2(LCM)	69	66	168	23.3844	0	128	93	0	0	0	0	5.37	0	1.26	4.06	1.12	2.29	0	0	BPH	2.72	-	0	0	0	0
3(LCM)	63	87	175	28.4082	1	136	92	4	Metoprolol、Nifedipine、Candesartan	0	0	4.96	0	3.1	4.03	0.89	2.05	0	0	BPH	0.6	19	0	0	0	0
4(IHC)	67	60	174	19.8177	0	150	80	0	0	0	0	5.44	0	1.08	4.69	1.55	2.66	0	0	BPH	6.61	90	0	0	0	0
5(IHC)	74	80	176	25.8264	1	144	95	0	0	0	0	5.71	0	0.52	4.06	1.34	2.39	0	0	BPH	5.84	89.28	0	0	0	0
6(IHC)	63	90	166	32.6608	1	140	90	16	Metoprolol	0	0	6.99	0	1.37	3.92	1.05	2.46	0	0	BPH	6.6	104	0	0	0	0
7(IHC)	52	78	173	26.0617	0	130	80	10	Nicardipine	1	1	6.17	0	2.15	4.38	0.98	2.71	0	0	BPH	6.51	114	0	0	0	0
8(IHC)	65	80	170	27.6817	1	140	90	5	null	0	0	5.83	0	1.16	4.61	1.41	2.74	0	0	BPH	13.55	56	0	0	0	0
9(IHC)	66	58	160	22.6562	0	127	88	0	0	0	0	5.32	0	1.62	4.63	0.86	3.2	0	0	BPH	22.7	83	0	0	0	0
10(IHC)	62	69	175	22.5306	0	102	61	0	0	1	10	5.95	0	0.39	4.27	1.29	2.64	0	0	BPH	12.43	34	0	0	0	0
11(IHC)	66	60	169	21.0077	0	101	64	0	0	0	0	4.74	0	0.89	4.55	1.01	2.95	0	0	BPH	8.37	46.2	0	0	0	0
12(IHC)	61	71	175	23.1837	0	124	80	0	0	0	0	4.94	0	1.06	3.69	0.98	2.33	0	0	BPH	3.94	58.7	0	0	0	0
13(IHC)	70	75	165	27.5482	1	132	56	7	Reserpine	0	0	6.9	0	0.42	2.89	0.84	1.99	0	0	BPH	16.23	null	0	0	0	0
14(IHC)	69	68	174	22.46	0	104	70	0	0	1	10	5.04	0	0.63	3.77	1.49	1.92	0	0	BPH	10.73	144.6	0	0	0	0
15(IHC)	69	60	180	18.5185	0	129	82	0	0	0	0	4.99	0	0.78	5.3	1.15	3.61	0	0	BPH	11	117	0	0	0	0
16(IHC)	57	63	171	21.5451	1	148	73	15	null	0	0	8.22	0	0.86	4.86	1.76	2.05	0	0	BPH	7.73	125	0	0	0	0
17(IHC)	59	75	170	25.9516	0	112	70	0	0	0	0	5.28	0	0.96	4.58	0.8	3.32	0	0	BPH	4.43	74	0	0	0	0
18(IHC)	62	70	168	24.8016	0	150	90	0	0	0	0	5.19	0	2.19	5.37	1.19	3.29	0	0	BPH	2.47	28	0	0	0	0
19(IHC)	54	70.5	175	23.0204	1	135	75	30	Jiangya No.0 (Chinese Patent Medicine)	0	0	4.78	0	0.5	4.37	1.18	2.95	0	0	BPH	19.88	122.3	0	0	0	0
20(IHC)	80	84	179	26.2164	1	111	75	null	Nifedipine (slow-release, trade name)	0	0	6.68	0	0.41	2.15	0.48	1.3	0	0	BPH	9.67	243	0	0	0	0
21(IHC)	77	83	169	29.0606	1	144	84	0	0	0	0	4.56	0	1.24	4.3	1.2	2.43	0	0	BPH	4	182.9	0	0	0	0
22(IHC)	75	62	160	24.2188	0	120	80	0	0	0	0	4.81	0	1.27	4.51	1.17	2.66	0	0	BPH	24.45	119.171	0	0	0	0
23(IHC)	80	70	170	24.2215	0	130	80	0	0	0	0	4.7	0	0.92	3.37	1.02	1.94	0	0	BPH	4.5	52.5933	0	0	0	0
24(IHC)	77	77	175	25.1429	1	160	90	20+	Amlodipine (Norvasc)、AMetoprolol	0	0	6.99	0	0.9	5.64	1.72	3.42	1	1	BPH	5.88	80	0	0	0	0
25(IHC)	51	75	166	27.2173	1	120	60	10+	0	0	0	5.67	0	1.56	4.5	1.37	2.57	0	0	BPH	4.83	99	0	0	0	0
26(IHC)	66	71	168	25.1559	0	140	80	0	0	0	0	6.15	0	1.06	4.52	1.14	3	0	0	BPH	8.59	93	0	0	0	0
27(IHC)	69	64	168	22.6757	1	181	142	8+	Shubishan (Chinese Traditional Herbal)	0	0	5.84	0	1.49	4.11	0.93	2.39	0	0	BPH	2.55	null	0	0	0	0
28(IHC)	64	65	174	21.4692	0	117	75	0	0	0	0	4.48	0	0.89	3.88	1.13	2.29	1	0	BPH	2.85	80.1	0	0	0	0
29(IHC)	61	95	180	29.321	1	140	90	10+	Jiangya No.0	0	0	4.83	0	2.06	5.87	1.04	4.16	0	0	BPH	3.16	28.2	0	0	0	0
30(IHC)	66	88	185	25.7122	0	135	81	0	0	0	0	4.7	0	0.69	3.63	0.86	2.48	0	0	BPH	4.92	104.9	0	0	0	0
