# Supplementary material for: Single‐Cell Sequencing Reveals That CD4 + T Cells Eliminate Senescent Prostate Epithelium to Delay Progression of Benign Prostatic Hyperplasia
Source: Aging Cell. 2025 Jul 27;24(10):e70180. doi: 10.1111/acel.70180 (PMC12507426; doi:10.1111/acel.70180)
Supplement: Supplementary file 12 — Table S1. The characteristics of the 31 patients. Table S2. Human and mouse gene list used for cell annotations. Table S3. Differentially expressed genes (DEGs) between senescent and non‐senescent epithelial cells in Human BPH tissues (scRNA‐seq). Table S3.1. Genes mentioned in the main text of senescent and non‐senescent epithelial cells in human BPH tissues (scRNA‐seq). Table S4. Gene set enrichment analysis (GSEA) results based on DEGs between senescent and non‐senescent epithelial cells in human BPH tissues (scRNA‐seq). Table S5. Bubble plot of enriched pathways (MSigDB) based on DEGs between senescent and non‐senescent epithelial cells. Table S6. Differentially expressed genes (DEGs) between senescent and non‐senescent epithelial cells isolated by laser capture microdissection. Table S6.1. Heatmap of FRIDMAN_SENESCENCE_UP genes identified by laser‐captured senescent epithelial cells. Table S7. GSEA results based on DEGs from LCM‐isolated senescent vs. non‐senescent epithelial cells. Table S8. Bubble plot of enriched pathways from DEGs of LCM‐isolated senescent vs. non‐senescent epithelial Cells. Table S9. DEGs between aged and young prostate tissues from the ADEIP database. Table S10. GSEA of DEGs between aged and young prostate tissues (ADEIP). Table S11. Bubble plot of enriched pathways in aged vs. young prostate tissue (ADEIP Dataset). Table S12. CD4+ T Cells co‐cultured with senescent vs. non‐senescent epithelial cells—expression matrix. Table S13. GSEA results for CD4+ T Cells co‐cultured with senescent vs. non‐senescent epithelial cells. Table S14. Bubble plot of enriched pathways in CD4+ T cells co‐cultured with senescent vs. non‐senescent epithelial cells. Table S15. Heatmap of differentially expressed senescence‐ and MHC‐II‐related genes. Table S16. BPH group vs. control group—differentially expressed genes. Table S17. BPH group vs. control group—GSEA results. Table S18. BPH + rmCXCL13 group vs. BPH group—differentially expressed genes. Table S19. BPH [file ACEL-24-e70180-s011.zip › Supplementary Table 2.Human and mouse gene list used for cell annotations.xlsx]

## Sheet: gene used for annotations
Supplementray Data. Human gene list used for cell annotations.
CD8+ T cells	CD3D	CD3E	CD3G	CD8A	CD8B	GZMK
CD4 T cells	CD4	IL2RA	ICOS	FOXP3	IL7R	CTLA4	CD40LG
meyloid	C1QA	C1QB	C1QC	CSF1R	MS4A6A	MS4A4A	CD14	CD68	CCR2	CD209	LYZ
Epithelial cells	EPCAM	KRT5	KRT8	KRT14	KRT18	KRT19	KLK3	KLK2	NKX3-1
B cells	CD79A	MS4A1	CD79B	CD19	PAX5	BLNK
Endothelial cells	PECAM1	CDH5	KDR	CD34	VWF	PLVAP	ENG	RAMP2
NK cells	NCAM1	FCGR3A	KLRD1	GNLY	FGFBP2	PRF1	GZMB	KLRF1
Fibroblasts	COL1A1	LUM	PDGFRA	PTN	DCN	CECL12	IGF1	COL1A2	APOD	FBLN1	MES3
Mast cells	KIT	CPA3	TPSAB1	GATA2	HPGDS
Smooth muscle cells	ACTA2	THY1	RGS5	TAGLN	MYH11	MYH9	FBN2	NDUFA4L2	PPP1R14A	MYL9	PDLIM1
Supplementray Data. Mouse gene list used for cell annotations.
Mouse epithelial cells	Epcam	Krt19	Krt8	Krt5	Krt14	Cldn3	Wfdc2	Cdh1	Lcn2	Tacstd2	S100a14	Mmp7	Col6a2	Acpp	Scgb3a1
Mouse fibroblasts	Col1a1	Col1a2	Fbln1	Lum	Ptn	Apod	Pdgfra	Igf1	Cxcl12	Meg3	Dcn
Mouse monocyte/macrophage	C1qc	C1qb	C1qa	Adgre1	Csf1r	Mrc1	Itgam	Cd14	Cd68	Siglec1	S100a9	S100a8	Ms4a4a	Gpr34
Mouse endothelial cells	Vwf	Pecam1	Cdh5	Plvap	Esam	Egfl7	Aqp1	Emcn
Mouse CD8 T cells	Cd3e	Cd8a	Cd8b1	Gzmb	Gzma	Xcl1	Tbx21	Nkg7	Ifng	Eomes	Prf1
Mouse CD4 T cells	Cd3e	Cd4	Foxp3	Ctla4	Il7r	Il17a	Il17f	Cd28	Ccr7	Tnfrsf4
Mouse B cells	Cd19	Cd79a	Cd79b	Ms4a1	Bank1	Ighm	Vpreb3
Mouse smooth muscle cells	Acta2	Myh11	Cnn1	Rgs5	Tagln	Ppp1r14a	Myl9	Mylk
Mouse myofibroblasts	Acta2	Col1a2	Tagln	Meg3	Igf1	Myl9
Mouse dendritic cells	Itgax	Xcr1	Flt3	Clec9a	Clec10a	H2-Ab1
Mouse mast cells	Tpsab1	Kit	Cpa3	Rgs13	Hpgds	Il1rl1	Gata2	Mcp1
Mouse basal epithelial cells	Krt5	Krt14	Trp63
Mouse luminal epithelial cells	Nkx3-1
Mouse neuroendocrine cells	Chga
